# Supplementary material for: Glucose-Lowering Drugs and Primary Prevention of Chronic Kidney Disease in Type 2 Diabetes Patients: A Real-World Primary Care Study
Source: Pharmaceuticals (Basel). 2024 Sep 29;17(10):1299. doi: 10.3390/ph17101299 (PMC11510410; doi:10.3390/ph17101299)
Supplement: Supplementary file 1 [file pharmaceuticals-17-01299-s001.zip]

Archive with 1 entries (1 files):
- pharmaceuticals-3189904-supplementary.pdf
